# Supplementary material for: Predicted Functions of MdmX in Fine-Tuning the Response of p53 to DNA Damage
Source: PLoS Comput Biol. 2010 Feb 5;6(2):e1000665. doi: 10.1371/journal.pcbi.1000665 (PMC2824598; doi:10.1371/journal.pcbi.1000665)
Supplement: Text S1 — Matlab script: Parameter definition to be used to generate figure 4. (1 KB TXT) [file pcbi.1000665.s017.txt]

%-------------------------------------------
% Text S1. Parameter definition to be used to generate figure 4.
%-------------------------------------------

%-------------------------------------------
% File name: base_params_early_respose.m
%
% This script will be called from other scripts. 
% Please rename this file as above.
%-------------------------------------------

%-------------------------------------------
% author: Sohyoung Kim
% last updated: Jul-24-2009
% matlab 7.2.0.232 (R2006a) was used.
% Description: parameter list
%-------------------------------------------
%-------------------------------------------
% The following params corresponds to the column 4 in Table 1.
%-------------------------------------------

params=[0.05
0.021
1
0.02
0.0017
0.0409
0.005
1
0.02
21.981
0.1
0.05
5
0
0
0.005
1
0.02
0.005
1.10E+01
3.64e-005
7.3186
0.1
0.05
0.1
0.05
0.809
0.0611
0.809
0.0611
0.809
0.0611
0];
