# Supplementary material for: Predicted Functions of MdmX in Fine-Tuning the Response of p53 to DNA Damage
Source: PLoS Comput Biol. 2010 Feb 5;6(2):e1000665. doi: 10.1371/journal.pcbi.1000665 (PMC2824598; doi:10.1371/journal.pcbi.1000665)
Supplement: Text S8 — SBML format model. Define the full model (Figure 2-B) in SBML format with a kinetic parameter set in column 9, Table 1. The sbml model definition was generated from the Simbiology toolbox in Matlab. (0.04 MB SBML) [file pcbi.1000665.s024.xml]

<?xml version="1.0" encoding="UTF-8"?>
<sbml xmlns="http://www.sbml.org/sbml/level2" level="2" version="1">
  <annotation>
Created by The MathWorks, Inc. SimBiology tool, Version 3.0 </annotation>
  <model id="mwc78a24b5_c403_4af6_aee5_5a571d96cdb5" name="cell">
    <listOfCompartments>
      <compartment id="mw7f9b045e_3a65_4f0e_9d7c_ca342a2f55b0" name="unnamed" size="1"/>
    </listOfCompartments>
    <listOfSpecies>
      <species id="mw00d755ba_7e12_4d49_8290_d05886879636" name="in" compartment="mw7f9b045e_3a65_4f0e_9d7c_ca342a2f55b0" initialAmount="1"/>
      <species id="mwb3adc45b_d597_439b_a0b5_234fca8dfdde" name="p53" compartment="mw7f9b045e_3a65_4f0e_9d7c_ca342a2f55b0" initialAmount="0.012369"/>
      <species id="mw6124f841_37f7_4c50_8106_fc7f755d12aa" name="p53p" compartment="mw7f9b045e_3a65_4f0e_9d7c_ca342a2f55b0" initialAmount="0"/>
      <species id="mwf1a363dc_5d39_4c50_88e9_9198f594fda0" name="Mdm2" compartment="mw7f9b045e_3a65_4f0e_9d7c_ca342a2f55b0" initialAmount="0.12002"/>
      <species id="mw33506ef8_5359_419c_b340_0af4c04e54fc" name="Mdm2p" compartment="mw7f9b045e_3a65_4f0e_9d7c_ca342a2f55b0" initialAmount="0"/>
      <species id="mwb6048e25_e3d7_4222_aa0d_db6b849a87d8" name="p53:Mdm2" compartment="mw7f9b045e_3a65_4f0e_9d7c_ca342a2f55b0" initialAmount="0.00035505"/>
      <species id="mw250ad9c4_6da7_4cad_a989_7248ff524d0d" name="MdmX" compartment="mw7f9b045e_3a65_4f0e_9d7c_ca342a2f55b0" initialAmount="0.61426"/>
      <species id="mwf675fd60_0f3b_4d90_b210_e1b20c922a8b" name="MdmXp" compartment="mw7f9b045e_3a65_4f0e_9d7c_ca342a2f55b0" initialAmount="0"/>
      <species id="mwece2341d_d5fb_4b14_a169_a7d1aca9f71e" name="Mdm2:MdmXp" compartment="mw7f9b045e_3a65_4f0e_9d7c_ca342a2f55b0" initialAmount="0"/>
      <species id="mwccff7c18_8631_4c87_b45a_b9dc712a3d86" name="Mdm2:MdmX" compartment="mw7f9b045e_3a65_4f0e_9d7c_ca342a2f55b0" initialAmount="1.266"/>
      <species id="mw6899689f_a91e_4542_9444_4c2f310ba578" name="p53:MdmX" compartment="mw7f9b045e_3a65_4f0e_9d7c_ca342a2f55b0" initialAmount="0.18132"/>
      <species id="mw973e5cc5_51a2_40df_b0f6_253c15a073ea" name="p53p:p53p" compartment="mw7f9b045e_3a65_4f0e_9d7c_ca342a2f55b0" initialAmount="0"/>
      <species id="mw76f5871b_d15a_4c7b_844d_dfb2f0867227" name="p53p:p53p:p53p:p53p" compartment="mw7f9b045e_3a65_4f0e_9d7c_ca342a2f55b0" initialAmount="0"/>
      <species id="mw2f7465ea_66c6_48f6_a6d7_24f4f7656a4e" name="promoter" compartment="mw7f9b045e_3a65_4f0e_9d7c_ca342a2f55b0" initialAmount="1"/>
      <species id="mw45afe325_681d_4fa5_a28a_74688961cfc5" name="p53p:p53p:p53p:p53p:promoter" compartment="mw7f9b045e_3a65_4f0e_9d7c_ca342a2f55b0" initialAmount="0"/>
      <species id="mw96dcdbb5_192b_4c20_a072_920ff6ba15c5" name="mRNA" compartment="mw7f9b045e_3a65_4f0e_9d7c_ca342a2f55b0" initialAmount="1.0547e-05"/>
      <species id="mw39f453e9_e557_41c7_b422_acfd0b22e75a" name="p53:promoter" compartment="mw7f9b045e_3a65_4f0e_9d7c_ca342a2f55b0" initialAmount="4.4467e-06"/>
    </listOfSpecies>
    <listOfReactions>
      <reaction id="mwb4507279_fe3d_4ff6_94c6_daf790853d36" reversible="false" fast="false">
        <listOfReactants>
          <speciesReference species="mw00d755ba_7e12_4d49_8290_d05886879636"/>
        </listOfReactants>
        <listOfProducts>
          <speciesReference species="mw00d755ba_7e12_4d49_8290_d05886879636"/>
          <speciesReference species="mwb3adc45b_d597_439b_a0b5_234fca8dfdde"/>
        </listOfProducts>
        <kineticLaw>
          <math xmlns="http://www.w3.org/1998/Math/MathML">
            <apply>
              <times/>
              <ci> mwac300bf7_336b_4c38_97d4_e6ebea6b4d59 </ci>
              <ci> mw00d755ba_7e12_4d49_8290_d05886879636 </ci>
            </apply>
          </math>
          <listOfParameters>
            <parameter id="mwac300bf7_336b_4c38_97d4_e6ebea6b4d59" name="k1" value="0.0033333"/>
          </listOfParameters>
        </kineticLaw>
      </reaction>
      <reaction id="mwb870ef52_7bc7_4833_a631_3679cc265fb6" reversible="false" fast="false">
        <listOfReactants>
          <speciesReference species="mwb3adc45b_d597_439b_a0b5_234fca8dfdde"/>
        </listOfReactants>
        <kineticLaw>
          <math xmlns="http://www.w3.org/1998/Math/MathML">
            <apply>
              <times/>
              <ci> mwf0fc71ce_2ca0_403d_bed7_49147feffa44 </ci>
              <ci> mwb3adc45b_d597_439b_a0b5_234fca8dfdde </ci>
            </apply>
          </math>
          <listOfParameters>
            <parameter id="mwf0fc71ce_2ca0_403d_bed7_49147feffa44" name="k2" value="0.00371"/>
          </listOfParameters>
        </kineticLaw>
      </reaction>
      <reaction id="mw598fbe69_480a_4e15_a1b2_d18125c5c1c1" reversible="false" fast="false">
        <listOfReactants>
          <speciesReference species="mwb3adc45b_d597_439b_a0b5_234fca8dfdde"/>
        </listOfReactants>
        <listOfProducts>
          <speciesReference species="mw6124f841_37f7_4c50_8106_fc7f755d12aa"/>
        </listOfProducts>
        <kineticLaw>
          <math xmlns="http://www.w3.org/1998/Math/MathML">
            <apply>
              <times/>
              <ci> mw33316aed_58b2_4e0f_af5b_da7f6941e89d </ci>
              <ci> mwb3adc45b_d597_439b_a0b5_234fca8dfdde </ci>
            </apply>
          </math>
          <listOfParameters>
            <parameter id="mw33316aed_58b2_4e0f_af5b_da7f6941e89d" name="k3" value="10.477"/>
          </listOfParameters>
        </kineticLaw>
      </reaction>
      <reaction id="mw189889d9_1e32_4138_9f32_c322c482d7aa" reversible="false" fast="false">
        <listOfReactants>
          <speciesReference species="mw6124f841_37f7_4c50_8106_fc7f755d12aa"/>
        </listOfReactants>
        <listOfProducts>
          <speciesReference species="mwb3adc45b_d597_439b_a0b5_234fca8dfdde"/>
        </listOfProducts>
        <kineticLaw>
          <math xmlns="http://www.w3.org/1998/Math/MathML">
            <apply>
              <times/>
              <ci> mw05f30347_0947_4cfd_b6a8_1fcf359511a1 </ci>
              <ci> mw6124f841_37f7_4c50_8106_fc7f755d12aa </ci>
            </apply>
          </math>
          <listOfParameters>
            <parameter id="mw05f30347_0947_4cfd_b6a8_1fcf359511a1" name="k4" value="0.20954"/>
          </listOfParameters>
        </kineticLaw>
      </reaction>
      <reaction id="mwe113e05d_7c17_463e_a3a3_b75b62003ec9" reversible="false" fast="false">
        <listOfReactants>
          <speciesReference species="mw6124f841_37f7_4c50_8106_fc7f755d12aa"/>
        </listOfReactants>
        <kineticLaw>
          <math xmlns="http://www.w3.org/1998/Math/MathML">
            <apply>
              <times/>
              <ci> mw4c065495_9c8a_481a_afe4_d228c56175b9 </ci>
              <ci> mw6124f841_37f7_4c50_8106_fc7f755d12aa </ci>
            </apply>
          </math>
          <listOfParameters>
            <parameter id="mw4c065495_9c8a_481a_afe4_d228c56175b9" name="k5" value="0.0015418"/>
          </listOfParameters>
        </kineticLaw>
      </reaction>
      <reaction id="mwadb4ff12_4295_42c8_8c82_059a4587f6c7" reversible="false" fast="false">
        <listOfReactants>
          <speciesReference species="mw00d755ba_7e12_4d49_8290_d05886879636"/>
        </listOfReactants>
        <listOfProducts>
          <speciesReference species="mw00d755ba_7e12_4d49_8290_d05886879636"/>
          <speciesReference species="mwf1a363dc_5d39_4c50_88e9_9198f594fda0"/>
        </listOfProducts>
        <kineticLaw>
          <math xmlns="http://www.w3.org/1998/Math/MathML">
            <apply>
              <times/>
              <ci> mwbd488181_da79_4f56_a289_b38f259149bf </ci>
              <ci> mw00d755ba_7e12_4d49_8290_d05886879636 </ci>
            </apply>
          </math>
          <listOfParameters>
            <parameter id="mwbd488181_da79_4f56_a289_b38f259149bf" name="k6" value="0.00065277"/>
          </listOfParameters>
        </kineticLaw>
      </reaction>
      <reaction id="mw55675282_8fbb_4855_a8ea_2a4757975d8d" reversible="false" fast="false">
        <listOfReactants>
          <speciesReference species="mwf1a363dc_5d39_4c50_88e9_9198f594fda0"/>
        </listOfReactants>
        <kineticLaw>
          <math xmlns="http://www.w3.org/1998/Math/MathML">
            <apply>
              <times/>
              <ci> mw825a5204_f4ad_44fe_8266_91b27e4a6f49 </ci>
              <ci> mwf1a363dc_5d39_4c50_88e9_9198f594fda0 </ci>
            </apply>
          </math>
          <listOfParameters>
            <parameter id="mw825a5204_f4ad_44fe_8266_91b27e4a6f49" name="k7" value="0.012753"/>
          </listOfParameters>
        </kineticLaw>
      </reaction>
      <reaction id="mw8f947841_8f40_4861_8136_20f919c890d1" reversible="false" fast="false">
        <listOfReactants>
          <speciesReference species="mwf1a363dc_5d39_4c50_88e9_9198f594fda0"/>
        </listOfReactants>
        <listOfProducts>
          <speciesReference species="mw33506ef8_5359_419c_b340_0af4c04e54fc"/>
        </listOfProducts>
        <kineticLaw>
          <math xmlns="http://www.w3.org/1998/Math/MathML">
            <apply>
              <times/>
              <ci> mw0debb6e2_88a3_427c_bd14_dec434ec2845 </ci>
              <ci> mwf1a363dc_5d39_4c50_88e9_9198f594fda0 </ci>
            </apply>
          </math>
          <listOfParameters>
            <parameter id="mw0debb6e2_88a3_427c_bd14_dec434ec2845" name="k8" value="10.477"/>
          </listOfParameters>
        </kineticLaw>
      </reaction>
      <reaction id="mw50a36227_08fd_4b12_ab31_f0270c25f125" reversible="false" fast="false">
        <listOfReactants>
          <speciesReference species="mw33506ef8_5359_419c_b340_0af4c04e54fc"/>
        </listOfReactants>
        <listOfProducts>
          <speciesReference species="mwf1a363dc_5d39_4c50_88e9_9198f594fda0"/>
        </listOfProducts>
        <kineticLaw>
          <math xmlns="http://www.w3.org/1998/Math/MathML">
            <apply>
              <times/>
              <ci> mwcc411e7d_4751_47b0_ace3_96ec3e38ed8d </ci>
              <ci> mw33506ef8_5359_419c_b340_0af4c04e54fc </ci>
            </apply>
          </math>
          <listOfParameters>
            <parameter id="mwcc411e7d_4751_47b0_ace3_96ec3e38ed8d" name="k9" value="0.20954"/>
          </listOfParameters>
        </kineticLaw>
      </reaction>
      <reaction id="mwc19115d8_3bb8_407f_8f87_9223f72c8b62" reversible="false" fast="false">
        <listOfReactants>
          <speciesReference species="mw33506ef8_5359_419c_b340_0af4c04e54fc"/>
        </listOfReactants>
        <kineticLaw>
          <math xmlns="http://www.w3.org/1998/Math/MathML">
            <apply>
              <times/>
              <ci> mw17f3506a_c397_492c_b409_688b6211cef7 </ci>
              <ci> mw33506ef8_5359_419c_b340_0af4c04e54fc </ci>
            </apply>
          </math>
          <listOfParameters>
            <parameter id="mw17f3506a_c397_492c_b409_688b6211cef7" name="k10" value="0.024358"/>
          </listOfParameters>
        </kineticLaw>
      </reaction>
      <reaction id="mwe84be212_392f_4f05_bebc_31baf823e9b9" reversible="false" fast="false">
        <listOfReactants>
          <speciesReference species="mwb3adc45b_d597_439b_a0b5_234fca8dfdde"/>
          <speciesReference species="mwf1a363dc_5d39_4c50_88e9_9198f594fda0"/>
        </listOfReactants>
        <listOfProducts>
          <speciesReference species="mwb6048e25_e3d7_4222_aa0d_db6b849a87d8"/>
        </listOfProducts>
        <kineticLaw>
          <math xmlns="http://www.w3.org/1998/Math/MathML">
            <apply>
              <times/>
              <ci> mw1cdeaf45_9725_4d0c_a452_8540fff69420 </ci>
              <ci> mwb3adc45b_d597_439b_a0b5_234fca8dfdde </ci>
              <ci> mwf1a363dc_5d39_4c50_88e9_9198f594fda0 </ci>
            </apply>
          </math>
          <listOfParameters>
            <parameter id="mw1cdeaf45_9725_4d0c_a452_8540fff69420" name="k11" value="2.7597"/>
          </listOfParameters>
        </kineticLaw>
      </reaction>
      <reaction id="mwf0fa7403_5fff_4bbd_9d5a_bd1fc43516c5" reversible="false" fast="false">
        <listOfReactants>
          <speciesReference species="mwb6048e25_e3d7_4222_aa0d_db6b849a87d8"/>
        </listOfReactants>
        <listOfProducts>
          <speciesReference species="mwb3adc45b_d597_439b_a0b5_234fca8dfdde"/>
          <speciesReference species="mwf1a363dc_5d39_4c50_88e9_9198f594fda0"/>
        </listOfProducts>
        <kineticLaw>
          <math xmlns="http://www.w3.org/1998/Math/MathML">
            <apply>
              <times/>
              <ci> mw96944662_0d7a_4358_b131_9d4cb62d7bec </ci>
              <ci> mwb6048e25_e3d7_4222_aa0d_db6b849a87d8 </ci>
            </apply>
          </math>
          <listOfParameters>
            <parameter id="mw96944662_0d7a_4358_b131_9d4cb62d7bec" name="k12" value="0.42837"/>
          </listOfParameters>
        </kineticLaw>
      </reaction>
      <reaction id="mwffaca4a8_f2b8_43aa_849a_4379faacd8f8" reversible="false" fast="false">
        <listOfReactants>
          <speciesReference species="mwb6048e25_e3d7_4222_aa0d_db6b849a87d8"/>
        </listOfReactants>
        <listOfProducts>
          <speciesReference species="mwf1a363dc_5d39_4c50_88e9_9198f594fda0"/>
        </listOfProducts>
        <kineticLaw>
          <math xmlns="http://www.w3.org/1998/Math/MathML">
            <apply>
              <times/>
              <ci> mw3f291763_9e64_4686_976b_6125330b288c </ci>
              <ci> mwb6048e25_e3d7_4222_aa0d_db6b849a87d8 </ci>
            </apply>
          </math>
          <listOfParameters>
            <parameter id="mw3f291763_9e64_4686_976b_6125330b288c" name="k13" value="9.2591"/>
          </listOfParameters>
        </kineticLaw>
      </reaction>
      <reaction id="mwae730316_946e_4ef3_98ab_ceb5404c6b5e" reversible="false" fast="false">
        <listOfReactants>
          <speciesReference species="mwb6048e25_e3d7_4222_aa0d_db6b849a87d8"/>
        </listOfReactants>
        <listOfProducts>
          <speciesReference species="mwb3adc45b_d597_439b_a0b5_234fca8dfdde"/>
        </listOfProducts>
        <kineticLaw>
          <math xmlns="http://www.w3.org/1998/Math/MathML">
            <apply>
              <times/>
              <ci> mw9fac1ca3_8ece_4940_bc68_909899a347ce </ci>
              <ci> mwb6048e25_e3d7_4222_aa0d_db6b849a87d8 </ci>
            </apply>
          </math>
          <listOfParameters>
            <parameter id="mw9fac1ca3_8ece_4940_bc68_909899a347ce" name="k14" value="1.8518"/>
          </listOfParameters>
        </kineticLaw>
      </reaction>
      <reaction id="mwb451e0ce_7962_41a0_bac2_c2efd61d7d31" reversible="false" fast="false">
        <listOfReactants>
          <speciesReference species="mw00d755ba_7e12_4d49_8290_d05886879636"/>
        </listOfReactants>
        <listOfProducts>
          <speciesReference species="mw00d755ba_7e12_4d49_8290_d05886879636"/>
          <speciesReference species="mw250ad9c4_6da7_4cad_a989_7248ff524d0d"/>
        </listOfProducts>
        <kineticLaw>
          <math xmlns="http://www.w3.org/1998/Math/MathML">
            <apply>
              <times/>
              <ci> mwadc3f7cd_2817_4068_83c9_35965d991b83 </ci>
              <ci> mw00d755ba_7e12_4d49_8290_d05886879636 </ci>
            </apply>
          </math>
          <listOfParameters>
            <parameter id="mwadc3f7cd_2817_4068_83c9_35965d991b83" name="k15" value="8.4362e-05"/>
          </listOfParameters>
        </kineticLaw>
      </reaction>
      <reaction id="mweb2361cc_b498_43cd_871e_3716e368a993" reversible="false" fast="false">
        <listOfReactants>
          <speciesReference species="mw250ad9c4_6da7_4cad_a989_7248ff524d0d"/>
        </listOfReactants>
        <kineticLaw>
          <math xmlns="http://www.w3.org/1998/Math/MathML">
            <apply>
              <times/>
              <ci> mw048a0c57_10fd_4260_9521_2a0e90407af4 </ci>
              <ci> mw250ad9c4_6da7_4cad_a989_7248ff524d0d </ci>
            </apply>
          </math>
          <listOfParameters>
            <parameter id="mw048a0c57_10fd_4260_9521_2a0e90407af4" name="k16" value="0.00013734"/>
          </listOfParameters>
        </kineticLaw>
      </reaction>
      <reaction id="mw173b2416_e989_4c77_b8b8_a6c934115f00" reversible="false" fast="false">
        <listOfReactants>
          <speciesReference species="mw250ad9c4_6da7_4cad_a989_7248ff524d0d"/>
        </listOfReactants>
        <listOfProducts>
          <speciesReference species="mwf675fd60_0f3b_4d90_b210_e1b20c922a8b"/>
        </listOfProducts>
        <kineticLaw>
          <math xmlns="http://www.w3.org/1998/Math/MathML">
            <apply>
              <times/>
              <ci> mw05dd86a3_2c39_4696_8dfd_e7e6e37201cf </ci>
              <ci> mw250ad9c4_6da7_4cad_a989_7248ff524d0d </ci>
            </apply>
          </math>
          <listOfParameters>
            <parameter id="mw05dd86a3_2c39_4696_8dfd_e7e6e37201cf" name="k17" value="10.477"/>
          </listOfParameters>
        </kineticLaw>
      </reaction>
      <reaction id="mw182bc7f5_8f8c_4e6d_820a_61705c955c14" reversible="false" fast="false">
        <listOfReactants>
          <speciesReference species="mwf675fd60_0f3b_4d90_b210_e1b20c922a8b"/>
        </listOfReactants>
        <listOfProducts>
          <speciesReference species="mw250ad9c4_6da7_4cad_a989_7248ff524d0d"/>
        </listOfProducts>
        <kineticLaw>
          <math xmlns="http://www.w3.org/1998/Math/MathML">
            <apply>
              <times/>
              <ci> mwb1878231_c072_4a12_9bdf_ee47e259b946 </ci>
              <ci> mwf675fd60_0f3b_4d90_b210_e1b20c922a8b </ci>
            </apply>
          </math>
          <listOfParameters>
            <parameter id="mwb1878231_c072_4a12_9bdf_ee47e259b946" name="k18" value="0.20954"/>
          </listOfParameters>
        </kineticLaw>
      </reaction>
      <reaction id="mw84cc412f_615e_495a_a927_435457bb4025" reversible="false" fast="false">
        <listOfReactants>
          <speciesReference species="mwf675fd60_0f3b_4d90_b210_e1b20c922a8b"/>
        </listOfReactants>
        <kineticLaw>
          <math xmlns="http://www.w3.org/1998/Math/MathML">
            <apply>
              <times/>
              <ci> mw37a61c2e_4407_4a97_bd93_70e820e309c7 </ci>
              <ci> mwf675fd60_0f3b_4d90_b210_e1b20c922a8b </ci>
            </apply>
          </math>
          <listOfParameters>
            <parameter id="mw37a61c2e_4407_4a97_bd93_70e820e309c7" name="k19" value="0.00015418"/>
          </listOfParameters>
        </kineticLaw>
      </reaction>
      <reaction id="mw293442ab_5c77_4095_b6c9_ab76f1109b96" reversible="false" fast="false">
        <listOfReactants>
          <speciesReference species="mwf1a363dc_5d39_4c50_88e9_9198f594fda0"/>
          <speciesReference species="mwf675fd60_0f3b_4d90_b210_e1b20c922a8b"/>
        </listOfReactants>
        <listOfProducts>
          <speciesReference species="mwece2341d_d5fb_4b14_a169_a7d1aca9f71e"/>
        </listOfProducts>
        <kineticLaw>
          <math xmlns="http://www.w3.org/1998/Math/MathML">
            <apply>
              <times/>
              <ci> mw971733aa_c97b_4393_a9f8_58e9147ac1a5 </ci>
              <ci> mwf1a363dc_5d39_4c50_88e9_9198f594fda0 </ci>
              <ci> mwf675fd60_0f3b_4d90_b210_e1b20c922a8b </ci>
            </apply>
          </math>
          <listOfParameters>
            <parameter id="mw971733aa_c97b_4393_a9f8_58e9147ac1a5" name="k20" value="2.7597"/>
          </listOfParameters>
        </kineticLaw>
      </reaction>
      <reaction id="mw9b718357_05a7_42a0_b434_428dadb9c441" reversible="false" fast="false">
        <listOfReactants>
          <speciesReference species="mwece2341d_d5fb_4b14_a169_a7d1aca9f71e"/>
        </listOfReactants>
        <listOfProducts>
          <speciesReference species="mwf1a363dc_5d39_4c50_88e9_9198f594fda0"/>
          <speciesReference species="mwf675fd60_0f3b_4d90_b210_e1b20c922a8b"/>
        </listOfProducts>
        <kineticLaw>
          <math xmlns="http://www.w3.org/1998/Math/MathML">
            <apply>
              <times/>
              <ci> mw4d3b3706_8823_4801_b820_c483cf4f2f8a </ci>
              <ci> mwece2341d_d5fb_4b14_a169_a7d1aca9f71e </ci>
            </apply>
          </math>
          <listOfParameters>
            <parameter id="mw4d3b3706_8823_4801_b820_c483cf4f2f8a" name="k21" value="0.42837"/>
          </listOfParameters>
        </kineticLaw>
      </reaction>
      <reaction id="mw097f80bf_f2d4_4185_b76f_e01b8b87e44e" reversible="false" fast="false">
        <listOfReactants>
          <speciesReference species="mwece2341d_d5fb_4b14_a169_a7d1aca9f71e"/>
        </listOfReactants>
        <listOfProducts>
          <speciesReference species="mwf1a363dc_5d39_4c50_88e9_9198f594fda0"/>
        </listOfProducts>
        <kineticLaw>
          <math xmlns="http://www.w3.org/1998/Math/MathML">
            <apply>
              <times/>
              <ci> mwca4e151a_6b72_482d_8271_f673b6f2a278 </ci>
              <ci> mwece2341d_d5fb_4b14_a169_a7d1aca9f71e </ci>
            </apply>
          </math>
          <listOfParameters>
            <parameter id="mwca4e151a_6b72_482d_8271_f673b6f2a278" name="k22" value="9.2591"/>
          </listOfParameters>
        </kineticLaw>
      </reaction>
      <reaction id="mwb67f9bed_cb52_4aee_93a4_5deefb43e386" reversible="false" fast="false">
        <listOfReactants>
          <speciesReference species="mwf1a363dc_5d39_4c50_88e9_9198f594fda0"/>
          <speciesReference species="mw250ad9c4_6da7_4cad_a989_7248ff524d0d"/>
        </listOfReactants>
        <listOfProducts>
          <speciesReference species="mwccff7c18_8631_4c87_b45a_b9dc712a3d86"/>
        </listOfProducts>
        <kineticLaw>
          <math xmlns="http://www.w3.org/1998/Math/MathML">
            <apply>
              <times/>
              <ci> mwe4164028_aa13_4b7e_8556_a28aebbed9b3 </ci>
              <ci> mwf1a363dc_5d39_4c50_88e9_9198f594fda0 </ci>
              <ci> mw250ad9c4_6da7_4cad_a989_7248ff524d0d </ci>
            </apply>
          </math>
          <listOfParameters>
            <parameter id="mwe4164028_aa13_4b7e_8556_a28aebbed9b3" name="k23" value="7.3558"/>
          </listOfParameters>
        </kineticLaw>
      </reaction>
      <reaction id="mw54ed9a0c_9366_4a0c_a055_30e93611a1f3" reversible="false" fast="false">
        <listOfReactants>
          <speciesReference species="mwccff7c18_8631_4c87_b45a_b9dc712a3d86"/>
        </listOfReactants>
        <listOfProducts>
          <speciesReference species="mwf1a363dc_5d39_4c50_88e9_9198f594fda0"/>
          <speciesReference species="mw250ad9c4_6da7_4cad_a989_7248ff524d0d"/>
        </listOfProducts>
        <kineticLaw>
          <math xmlns="http://www.w3.org/1998/Math/MathML">
            <apply>
              <times/>
              <ci> mw04ace0ed_c122_4aec_96dd_6c71a0da9517 </ci>
              <ci> mwccff7c18_8631_4c87_b45a_b9dc712a3d86 </ci>
            </apply>
          </math>
          <listOfParameters>
            <parameter id="mw04ace0ed_c122_4aec_96dd_6c71a0da9517" name="k24" value="0.42837"/>
          </listOfParameters>
        </kineticLaw>
      </reaction>
      <reaction id="mwa69085ef_6b4f_4aa8_85b4_75c63cde42f1" reversible="false" fast="false">
        <listOfReactants>
          <speciesReference species="mwb3adc45b_d597_439b_a0b5_234fca8dfdde"/>
          <speciesReference species="mw250ad9c4_6da7_4cad_a989_7248ff524d0d"/>
        </listOfReactants>
        <listOfProducts>
          <speciesReference species="mw6899689f_a91e_4542_9444_4c2f310ba578"/>
        </listOfProducts>
        <kineticLaw>
          <math xmlns="http://www.w3.org/1998/Math/MathML">
            <apply>
              <times/>
              <ci> mw32f133b7_e09d_4af5_95af_7a0974eb8b46 </ci>
              <ci> mwb3adc45b_d597_439b_a0b5_234fca8dfdde </ci>
              <ci> mw250ad9c4_6da7_4cad_a989_7248ff524d0d </ci>
            </apply>
          </math>
          <listOfParameters>
            <parameter id="mw32f133b7_e09d_4af5_95af_7a0974eb8b46" name="k25" value="10.223"/>
          </listOfParameters>
        </kineticLaw>
      </reaction>
      <reaction id="mw8d00b23c_6b9b_4257_abf8_79b6cc19db90" reversible="false" fast="false">
        <listOfReactants>
          <speciesReference species="mw6899689f_a91e_4542_9444_4c2f310ba578"/>
        </listOfReactants>
        <listOfProducts>
          <speciesReference species="mwb3adc45b_d597_439b_a0b5_234fca8dfdde"/>
          <speciesReference species="mw250ad9c4_6da7_4cad_a989_7248ff524d0d"/>
        </listOfProducts>
        <kineticLaw>
          <math xmlns="http://www.w3.org/1998/Math/MathML">
            <apply>
              <times/>
              <ci> mw002779bb_2c8e_4030_8e08_05762e4cc8cf </ci>
              <ci> mw6899689f_a91e_4542_9444_4c2f310ba578 </ci>
            </apply>
          </math>
          <listOfParameters>
            <parameter id="mw002779bb_2c8e_4030_8e08_05762e4cc8cf" name="k26" value="0.42837"/>
          </listOfParameters>
        </kineticLaw>
      </reaction>
      <reaction id="mw5d498f2a_2bd9_4b13_aee4_c6531dee6e79" reversible="false" fast="false">
        <listOfReactants>
          <speciesReference species="mw6124f841_37f7_4c50_8106_fc7f755d12aa"/>
          <speciesReference species="mw6124f841_37f7_4c50_8106_fc7f755d12aa"/>
        </listOfReactants>
        <listOfProducts>
          <speciesReference species="mw973e5cc5_51a2_40df_b0f6_253c15a073ea"/>
        </listOfProducts>
        <kineticLaw>
          <math xmlns="http://www.w3.org/1998/Math/MathML">
            <apply>
              <times/>
              <ci> mwa9b65e27_d10e_4b0a_9a66_eb69b9d6fb12 </ci>
              <ci> mw6124f841_37f7_4c50_8106_fc7f755d12aa </ci>
              <ci> mw6124f841_37f7_4c50_8106_fc7f755d12aa </ci>
            </apply>
          </math>
          <listOfParameters>
            <parameter id="mwa9b65e27_d10e_4b0a_9a66_eb69b9d6fb12" name="k27" value="0.0025345"/>
          </listOfParameters>
        </kineticLaw>
      </reaction>
      <reaction id="mwdbfc6cbe_1072_4644_b5db_3e55e0466d58" reversible="false" fast="false">
        <listOfReactants>
          <speciesReference species="mw973e5cc5_51a2_40df_b0f6_253c15a073ea"/>
        </listOfReactants>
        <listOfProducts>
          <speciesReference species="mw6124f841_37f7_4c50_8106_fc7f755d12aa"/>
          <speciesReference species="mw6124f841_37f7_4c50_8106_fc7f755d12aa"/>
        </listOfProducts>
        <kineticLaw>
          <math xmlns="http://www.w3.org/1998/Math/MathML">
            <apply>
              <times/>
              <ci> mwd81b7f69_daa3_4bdb_a932_9d0b3b78781d </ci>
              <ci> mw973e5cc5_51a2_40df_b0f6_253c15a073ea </ci>
            </apply>
          </math>
          <listOfParameters>
            <parameter id="mwd81b7f69_daa3_4bdb_a932_9d0b3b78781d" name="k28" value="0.051936"/>
          </listOfParameters>
        </kineticLaw>
      </reaction>
      <reaction id="mw865808bd_f3e9_432c_802f_5791265e07ca" reversible="false" fast="false">
        <listOfReactants>
          <speciesReference species="mw973e5cc5_51a2_40df_b0f6_253c15a073ea"/>
          <speciesReference species="mw973e5cc5_51a2_40df_b0f6_253c15a073ea"/>
        </listOfReactants>
        <listOfProducts>
          <speciesReference species="mw76f5871b_d15a_4c7b_844d_dfb2f0867227"/>
        </listOfProducts>
        <kineticLaw>
          <math xmlns="http://www.w3.org/1998/Math/MathML">
            <apply>
              <times/>
              <ci> mwba8a6560_0b1d_4feb_9a39_e1f0372d9bc6 </ci>
              <ci> mw973e5cc5_51a2_40df_b0f6_253c15a073ea </ci>
              <ci> mw973e5cc5_51a2_40df_b0f6_253c15a073ea </ci>
            </apply>
          </math>
          <listOfParameters>
            <parameter id="mwba8a6560_0b1d_4feb_9a39_e1f0372d9bc6" name="k29" value="0.05275"/>
          </listOfParameters>
        </kineticLaw>
      </reaction>
      <reaction id="mwfebc673d_5170_4555_bbd4_ec4d744fc095" reversible="false" fast="false">
        <listOfReactants>
          <speciesReference species="mw76f5871b_d15a_4c7b_844d_dfb2f0867227"/>
        </listOfReactants>
        <listOfProducts>
          <speciesReference species="mw973e5cc5_51a2_40df_b0f6_253c15a073ea"/>
          <speciesReference species="mw973e5cc5_51a2_40df_b0f6_253c15a073ea"/>
        </listOfProducts>
        <kineticLaw>
          <math xmlns="http://www.w3.org/1998/Math/MathML">
            <apply>
              <times/>
              <ci> mwfd0a9dea_429c_4405_ad5e_9b930451e1be </ci>
              <ci> mw76f5871b_d15a_4c7b_844d_dfb2f0867227 </ci>
            </apply>
          </math>
          <listOfParameters>
            <parameter id="mwfd0a9dea_429c_4405_ad5e_9b930451e1be" name="k30" value="0.31025"/>
          </listOfParameters>
        </kineticLaw>
      </reaction>
      <reaction id="mwe080e4ec_d872_42c1_853d_899fabfcabad" reversible="false" fast="false">
        <listOfReactants>
          <speciesReference species="mw76f5871b_d15a_4c7b_844d_dfb2f0867227"/>
          <speciesReference species="mw2f7465ea_66c6_48f6_a6d7_24f4f7656a4e"/>
        </listOfReactants>
        <listOfProducts>
          <speciesReference species="mw45afe325_681d_4fa5_a28a_74688961cfc5"/>
        </listOfProducts>
        <kineticLaw>
          <math xmlns="http://www.w3.org/1998/Math/MathML">
            <apply>
              <times/>
              <ci> mw2010a71d_06f8_47bc_8317_ca44b7d62b33 </ci>
              <ci> mw76f5871b_d15a_4c7b_844d_dfb2f0867227 </ci>
              <ci> mw2f7465ea_66c6_48f6_a6d7_24f4f7656a4e </ci>
            </apply>
          </math>
          <listOfParameters>
            <parameter id="mw2010a71d_06f8_47bc_8317_ca44b7d62b33" name="k31" value="1.6259"/>
          </listOfParameters>
        </kineticLaw>
      </reaction>
      <reaction id="mw22436c73_bb49_4f6e_a72e_af0de638c8b7" reversible="false" fast="false">
        <listOfReactants>
          <speciesReference species="mw45afe325_681d_4fa5_a28a_74688961cfc5"/>
        </listOfReactants>
        <listOfProducts>
          <speciesReference species="mw76f5871b_d15a_4c7b_844d_dfb2f0867227"/>
          <speciesReference species="mw2f7465ea_66c6_48f6_a6d7_24f4f7656a4e"/>
        </listOfProducts>
        <kineticLaw>
          <math xmlns="http://www.w3.org/1998/Math/MathML">
            <apply>
              <times/>
              <ci> mw5235b540_dd47_4a00_9dc4_8c9b1a211981 </ci>
              <ci> mw45afe325_681d_4fa5_a28a_74688961cfc5 </ci>
            </apply>
          </math>
          <listOfParameters>
            <parameter id="mw5235b540_dd47_4a00_9dc4_8c9b1a211981" name="k32" value="0.30591"/>
          </listOfParameters>
        </kineticLaw>
      </reaction>
      <reaction id="mw635d58a7_86ef_4dcf_adf8_4063bb53aee2" reversible="false" fast="false">
        <listOfReactants>
          <speciesReference species="mw45afe325_681d_4fa5_a28a_74688961cfc5"/>
        </listOfReactants>
        <listOfProducts>
          <speciesReference species="mw45afe325_681d_4fa5_a28a_74688961cfc5"/>
          <speciesReference species="mw96dcdbb5_192b_4c20_a072_920ff6ba15c5"/>
        </listOfProducts>
        <kineticLaw>
          <math xmlns="http://www.w3.org/1998/Math/MathML">
            <apply>
              <times/>
              <ci> mwa7c3f3fc_2e51_47dd_a565_540d7b45bb72 </ci>
              <ci> mw45afe325_681d_4fa5_a28a_74688961cfc5 </ci>
            </apply>
          </math>
          <listOfParameters>
            <parameter id="mwa7c3f3fc_2e51_47dd_a565_540d7b45bb72" name="k33" value="1.8006"/>
          </listOfParameters>
        </kineticLaw>
      </reaction>
      <reaction id="mw092f7ba4_a901_4175_9787_699b5ca8b5f0" reversible="false" fast="false">
        <listOfReactants>
          <speciesReference species="mwb3adc45b_d597_439b_a0b5_234fca8dfdde"/>
          <speciesReference species="mw2f7465ea_66c6_48f6_a6d7_24f4f7656a4e"/>
        </listOfReactants>
        <listOfProducts>
          <speciesReference species="mw39f453e9_e557_41c7_b422_acfd0b22e75a"/>
        </listOfProducts>
        <kineticLaw>
          <math xmlns="http://www.w3.org/1998/Math/MathML">
            <apply>
              <times/>
              <ci> mw4deb27c1_90d3_487e_b4c7_1683694a891a </ci>
              <ci> mwb3adc45b_d597_439b_a0b5_234fca8dfdde </ci>
              <ci> mw2f7465ea_66c6_48f6_a6d7_24f4f7656a4e </ci>
            </apply>
          </math>
          <listOfParameters>
            <parameter id="mw4deb27c1_90d3_487e_b4c7_1683694a891a" name="k34" value="0.040148"/>
          </listOfParameters>
        </kineticLaw>
      </reaction>
      <reaction id="mw99fba97e_2004_4c15_9939_3477bc2e5512" reversible="false" fast="false">
        <listOfReactants>
          <speciesReference species="mw39f453e9_e557_41c7_b422_acfd0b22e75a"/>
        </listOfReactants>
        <listOfProducts>
          <speciesReference species="mwb3adc45b_d597_439b_a0b5_234fca8dfdde"/>
          <speciesReference species="mw2f7465ea_66c6_48f6_a6d7_24f4f7656a4e"/>
        </listOfProducts>
        <kineticLaw>
          <math xmlns="http://www.w3.org/1998/Math/MathML">
            <apply>
              <times/>
              <ci> mw367c0b21_4e66_46d6_9f87_03883e703b6d </ci>
              <ci> mw39f453e9_e557_41c7_b422_acfd0b22e75a </ci>
            </apply>
          </math>
          <listOfParameters>
            <parameter id="mw367c0b21_4e66_46d6_9f87_03883e703b6d" name="k35" value="111.68"/>
          </listOfParameters>
        </kineticLaw>
      </reaction>
      <reaction id="mw6d6029b8_f11b_4879_ab56_59918210cc29" reversible="false" fast="false">
        <listOfReactants>
          <speciesReference species="mw39f453e9_e557_41c7_b422_acfd0b22e75a"/>
        </listOfReactants>
        <listOfProducts>
          <speciesReference species="mw39f453e9_e557_41c7_b422_acfd0b22e75a"/>
          <speciesReference species="mw96dcdbb5_192b_4c20_a072_920ff6ba15c5"/>
        </listOfProducts>
        <kineticLaw>
          <math xmlns="http://www.w3.org/1998/Math/MathML">
            <apply>
              <times/>
              <ci> mwfe98dc39_b373_49c3_8314_e3a9a7bc57f8 </ci>
              <ci> mw39f453e9_e557_41c7_b422_acfd0b22e75a </ci>
            </apply>
          </math>
          <listOfParameters>
            <parameter id="mwfe98dc39_b373_49c3_8314_e3a9a7bc57f8" name="k36" value="0.090434"/>
          </listOfParameters>
        </kineticLaw>
      </reaction>
      <reaction id="mw68464e5d_dc6c_432d_9e7b_5a395fa5c9cb" reversible="false" fast="false">
        <listOfReactants>
          <speciesReference species="mw96dcdbb5_192b_4c20_a072_920ff6ba15c5"/>
        </listOfReactants>
        <kineticLaw>
          <math xmlns="http://www.w3.org/1998/Math/MathML">
            <apply>
              <times/>
              <ci> mw6a7f9781_547f_4407_b548_58269c6eb772 </ci>
              <ci> mw96dcdbb5_192b_4c20_a072_920ff6ba15c5 </ci>
            </apply>
          </math>
          <listOfParameters>
            <parameter id="mw6a7f9781_547f_4407_b548_58269c6eb772" name="k37" value="0.038127"/>
          </listOfParameters>
        </kineticLaw>
      </reaction>
      <reaction id="mw18888266_905a_4799_b934_9245f03fb2cc" reversible="false" fast="false">
        <listOfReactants>
          <speciesReference species="mw96dcdbb5_192b_4c20_a072_920ff6ba15c5"/>
        </listOfReactants>
        <listOfProducts>
          <speciesReference species="mwf1a363dc_5d39_4c50_88e9_9198f594fda0"/>
          <speciesReference species="mw96dcdbb5_192b_4c20_a072_920ff6ba15c5"/>
        </listOfProducts>
        <kineticLaw>
          <math xmlns="http://www.w3.org/1998/Math/MathML">
            <apply>
              <times/>
              <ci> mw9b2225b3_2c70_4034_a7ea_d5fb0ab3d4be </ci>
              <ci> mw96dcdbb5_192b_4c20_a072_920ff6ba15c5 </ci>
            </apply>
          </math>
          <listOfParameters>
            <parameter id="mw9b2225b3_2c70_4034_a7ea_d5fb0ab3d4be" name="k38" value="145.57"/>
          </listOfParameters>
        </kineticLaw>
      </reaction>
    </listOfReactions>
  </model>
</sbml>
